# Supplementary material for: Archaeobotanical investigations at high-elevation sites of the Pamir Mountains and fergana foothills
Source: iScience. 2025 Dec 5;29(1):114349. doi: 10.1016/j.isci.2025.114349 (PMC12775865; doi:10.1016/j.isci.2025.114349)
Supplement: Table S3. Archaeobotanical remains from Surungur rockshelter, related to Figures 3 and 5 [file mmc2.xlsx]

## Sheet: Sheet1
Table S3. Identified plant remains from the 2021 field season at the Surungur rockshelter. Light red color indicates sampled fireplaces and hearths. Red color text indicates directly radiocarbon dated specimens. Related to Figures 3, 5.
	Layer	2025-02-01	2025-02-01	2025-02-01	2025-02-01	2025-03-01	2025-03-01	2025-01-02	2025-01-02	2025-01-02	2025-01-02	2025-01-02	2025-01-02	2025-01-02	2025-01-02	2025-01-02	2025-01-02	2025-01-02	2025-01-02	2025-01-02	2025-03-02	2025-03-02	2025-03-02	2025-03-02	2025-03-02	2025-03-02	2025-03-02	2025-03-02	2025-03-02	2025-03-02	2025-03-02	1-2	2025-04-02	2025-01-03	2025-01-03	2025-01-03	2025-01-03	2025-01-03	2025-01-03	2025-01-03	2025-01-03	2025-01-03	2025-02-03	2025-02-03	2025-02-03	2025-02-03	2025-02-03	2025-02-03	2025-02-03
	Excavation Square	J16-2.1	J16-2.2	J16-3/4	L16-3/4	L17-2	L17-2	L16-1	L17-3	M16-2	M17-2	N16-1	N16-2	N16-3	N16-4	N17-1	N17-2	N17-3	N17-4	N17/16	M17-1	M17-2	M17-4	N16-1	N16-2	N16-3	N16-4	N17-1	N17-2	N17-3	N17-4	0-39	O 39	P 51	Q 51	O-39		0-39					P 51	Q50	Q50	P 51	Q51	Q 50	Q 51
	Volume (l)	3.6	11.5	0.8	7	17.9	8.3	8.4	13.3	2	5.3	13.6	7.55	9.7	4.6	7.9	22.2	7.5	7.2	2.7	16.3	6.1	5.8	46.55	3.4	5	48.95	12.6	7.3	35.6	26.3	10	10	10	10	10	10	10	10	10	10	10	10	10	10	10	10	10	10
	charcoal (>2 mm)	5	10	13		679	72	2	75		12	29	34	217	87	78	229	407	18	27	72		196	1416	61	79	352	377	78	374	265	32		95	18	302	6030	173	116	40	80	196	136	17	508	701	97	110	132
	egg shell			1		6	43		3		2		1	5			26	12		6			1	3	2		1	1	1	9
	snail	4		7	6	21	66	9	13		4	2	3	1	6	5	13	1	1	7	29	6	12	22	6	1	7	26	6	51	24
Grain Parts	Wheat rachis																											1		1
Domestic Grains	Hordeum vulgare													2		1
	Hordeum vulgare var. vulgare																												1
	Triticum aestivum															1			1				1								1
	Triticum sp.						2																									1
	Panicum miliaceum										1					1	1						5					2	2	3	3
	Setaria italica						1										1											2
	Cerealia						4					2		2	4		2			1	3		4	1				5	3			4					1								10	2
	Millet																	1	1	1			1									1
Fruits and Nuts	Nutshell												1		9		1				2	18		15			3							1	1						1			1	6	30	21
	Celtis caucasica																																														1		1
	Juglans regia		2			3	3		5	2	4	7	6	19	9	24	87	2	9	6	40	26	3	38			3	46	1	53	16																	1	2
	Pistacia vera									1														1
	Prunus verrucosa											1					1
Amaranthaceae	Amaranthaceae	3		13	122	438	1248	283	488	40	16	48	14	33	8	31	100	7	22	5	29	16	11	54	14	4	14	90	26	67	61	89				279	3	3		1	9		4	1	4	4
Asteraceae	Asteraceae						1								2								24	1		7	2		2		9
Boraginaceae	Lithospermum officiale					1	1					1																	2	1	1		1
Brassicaceae	Brassicaceae/Capsella type													1													2				1
	Euclidium syriacum															3			1		2			1					3	4	1
Capparaceae	Capparis spinosa																						9	3		7	1	1		2	11
Caryophyllaceae	Caryophyllaceae								3								5
	Silene sp.																															1
	Vaccaria hispanica																							1
Convolvuluaceae	Convolvulus cf. arvensis						2							1			1										1
Cyperaceae	Cyperaceae				2	1	1		7		6	7	1	34	28	4	18	1	7	1	7		15	29	3	3	8	35	9	15	33					2		1		2	3		2	1	1	8	9
Fabaceae	Sophora cf. alopecuroides						2			2		3		2	6						1	1	3	7		1	2	1		1	1			2				2					3		19	5	5
	Trigonella sp.			1	17	6	6		143	8	35	144	19	206	182	55	243	1	39	13	276	48	54	465	43	10	108	203	38	202	215	29				40	11	11		6	8		3	1	25	5	11	4
	Vicia																																				1
	Fabaceae						2	1						2	1		5				2	3		7					8	2	1					1			4			3			1
Heliotropiaceae	Heliotropium sp.																											1
Lamiaceae	Lamiaceae																1	1									2
Malvaceae	Malva sp.																1											1		1													2		1		2	1
Plantaginaceae	Veronica sp.														1									2						1
Poaceae	Bromus sp.																												1
	Hordeum sp. (wild)															1	2		1							1		3		1
	Poaceae			1			1	9	1	3			1	61	5		7	1	8	2	24	11	2500	2172	118	1037	1137	635	335	44	1838							2		1	2		1
	Panicoid												1			2															1
	Pooid											1											3	1				2		1
	Setaria (wild)																1
	Stipa sp.				1																2		2	8		2			5	4	8
Polygonaceae	Polygonaceae						1						1										1	3																	1					1
	Polygonum sp.										1			2				1
Rosaceae	Potentilla/Fragaria																							2
Rubiaceae	Galium sp.												1								2	1		1			1	3		1		1				4
Solanaceae	Hyoscyamus niger																							1
Thymelaeaceae	Thymelaea passerina										1					2					2		1	2						5	4					1
Unidentifiable	Unidentifiable fragments				6		3		1	1	3	12	7	33		7	36		19		7	2	14	27	4	16	31	20	6	38	19					5	4	2		9	1				9
	unidentifided				1																			2				1										2	1	7			2				1		2
Totals	without unidentifiable fragments and grain parts	3	2	15	142	449	1275	293	647	56	64	214	45	365	255	125	477	15	89	29	392	124	2637	2815	178	1072	1284	1031	436	409	2205	126	1	3	1	327	16	19	4	10	24	3	15	4	67	55	49	6	3
	with unidentifiable fragments	3	2	15	149	449	1278	293	648	57	67	226	52	398	255	132	513	15	108	29	399	126	2651	2844	182	1088	1315	1052	442	447	2224	126	1	3	1	332	20	23	5	26	25	3	17	4	76	55	50	6	5
[truncated: 35 more columns]
